# Supplementary material for: Augmented temperature fluctuation aggravates muscular atrophy through the gut microbiota
Source: Nat Commun. 2023 Jun 13;14:3494. doi: 10.1038/s41467-023-39171-4 (PMC10264422; doi:10.1038/s41467-023-39171-4)
Supplement: Supplementary file 4 — Source Data File [file 41467_2023_39171_MOESM4_ESM.xls]

## Sheet: Figure1
Figure1a			Figure1b			Figure1c
Beijing	0.425		Beijing	9.87754			Mean DTR(°C)	Possible Sarcopenia Prevalence(%)
Tianjin	0.695652		Tianjin	9.81626		Anqing	8.3233	20
Hebei	0.553398		Hebei	10.7982		Bozhou	9.6	30.99
Shanxi	0.370787		Shanxi	12.2226		Fuyang	10.0877	39.62
Neimenggu	0.527273		Neimenggu	12.1733		Liuan	9.1808	33.33
Liaoning	0.47561		Liaoning	9.36822		Beijing	9.87754	42.5
Jilin	0.623529		Jilin	9.60135		Zhangzhou	8.0575	33.33
Heilongjiang	0.271028		Heilongjiang	10.0202		Lanzhou	13.2684	25
Shanghai	0.5		Shanghai	7.39215		Dingxi	12.4986	65.63
Jiangsu	0.441624		Jiangsu	8.82349		Pingliang	11.8877	60.98
Zhejiang	0.285714		Zhejiang	8.62094		Zhangye	15.5534	64.41
Anhui	0.333333		Anhui	9.15982		Guangzhou	7.79429	25.3
Fujian	0.461111		Fujian	7.44527		Chaozhou	8.4685	27.78
Jiangxi	0.409091		Jiangxi	8.47005		Yulin	7.4712	30.37
Shandong	0.414163		Shandong	9.16728		Guilin	7.1863	23.4
Henan	0.342105		Henan	10.0066		Qiandongnan	9.0603	35
Hubei	0.346821		Hubei	8.3664		Shijiazhuang	8.77905	34.25
Hunan	0.413793		Hunan	7.88841		Baoding	10.9096	62.11
Guangdong	0.402597		Guangdong	7.14323		Cangzhou	10.2521	60
Guangxi	0.336066		Guangxi	7.56842		Chengde	13.2521	81.82
Chongqing	0.434343		Chongqing	7.26281		Zhengzhou	9.98182	44.62
Sichuan	0.305109		Sichuan	8.97039		Harbin	9.75483	26.09
Guizhou	0.203704		Guizhou	8.4507		Qiqihar	10.1151	37.5
Yunnan	0.489231		Yunnan	11.355		Enshi	8.3205	32.65
Shaanxi	0.494845		Shaanxi	10.4459		Huanggang	8.1616	31.71
Gansu	0.604167		Gansu	13.302		Jingmen	8.1808	29.17
Qinghai	0.807692		Qinghai	14.2438		Suzhou	7.9068	41.18
Xinjiang	0.393939		Xinjiang	12.9041		Suqian	8.8658	41.67
						Taizhou	8.6493	54.35
						Jinzhou	9.6493	49.02
						Hohhot	11.9348	48.28
						Chifeng	11.8795	58.82
						Hulunbuir	13.263	51.72
						Hinggan	10.8822	50
						Xilingol	12.9068	59.09
						Haidong	14.2438	80.77
						Binzhou	10.6493	65.63
						Dezhou	9.6575	52.17
						Liaocheng	10.5014	49.15
						Linyi	10	40.18
						Weihai	6.5616	32.14
						Weifang	10.4137	33.93
						Baoji	10.3644	49.25
						Hanzhong	8.7918	43.24
						Weinan	10.7671	40.35
						Yulin	11.8603	72.73
						Chengdu	8.78074	23.38
						Ganzi	15.0082	72.73
						Guangan	7.3945	42.65
						Nanchong	7.6767	31.97
						Mianyang	7.9041	31.25
						Neijiang	7.7836	29.33
						Yibin	7.4904	26.14
						Ziyang	7.863	26.67
						Meishan	7.9068	17.14
						Tianjin	9.81626	69.57
						Akesu	12.9041	39.39
						Kunming	11.048	45.76
						Baoshan	11.6274	64.44
						Chuxiong	11.011	48.7
						Lijiang	12.2384	48
						Lincang	12.2767	52
						Zhaotong	9.9288	39.29
						Hangzhou	8.42432	15.38
						Huzhou	8.8438	33.33
						Ningbo	8.5589	36.17
						Taizhou	7.5562	30.23

## Sheet: Figure2
Figure2b				Figure2c				Figure2d
RT	LT	FT		RT	LT	FT		RT	LT	FT
184	264	73		240	314	127		1371	1110	804
175	295	177		212	162	65		1100	1165	1168
165	120	68		132	291	238		1417	1260	1047
220	148	177		116	160	179		1327	1082	861
335	165	157		310	110	140		1159	1041	1070
220	212	161		105	165	102		858	1041	1070
169	201	155		288	116	150		1169	1196	1280
153	131	90		180	93	90		1228	994	920
177	90	137		200	169	56		1306	1290	790
Figure2e
	RT					LT					FT
Quadriceps femoris	0.41	0.48	0.43	0.42	0.44	0.42	0.42	0.44	0.42	0.43	0.38	0.41	0.42	0.39	0.39
tibialis anterior	0.24	0.21	0.22	0.25	0.2	0.22	0.24	0.19	0.23	0.17	0.17	0.2	0.2	0.19	0.16
gastrocnemius	0.39	0.37	0.33	0.35	0.34	0.33	0.34	0.29	0.29	0.32	0.31	0.34	0.31	0.32	0.32
soleus	0.024	0.021	0.021	0.02	0.021	0.014	0.016	0.02	0.021	0.017	0.021	0.023	0.018	0.019	0.02
Figure2g
RT	LT	FT
1632.66	1510.64	981.413
1492.69	1385.95	999.437
1306.85	1336.6	1276.64
1493.37	1354.62	1294.04
1404.68	1295.79	1396.88
Figure2i
	RT					LT					FT
200-500	8.7	9.4	13.3	12.6	7.6	10.6	14.6	15.2	15.4	19.7	17.5	21.9	25.8	12.3	9.6
500-1000	15.5	12.8	29.2	22.7	23.5	19.5	16.9	30.4	21.3	19.7	34.9	39.4	18.3	26	29.4
1000-1500	36.9	39.3	34.2	35.3	29.4	33.3	35.4	18.1	21.3	39.4	33.1	24.1	30	25.3	25.7
1500-2000	19.4	23.1	14.2	16	29.4	28.5	25.4	29	27.9	12.6	12	9.5	19.2	23.3	20.6
2000-2500	8.7	8.5	3.3	3.4	4.2	3.3	4.6	3.6	8.1	3.9	1.2	2.2	1.7	11	8.1
2500-3000	4.9	0.9	1.7	2.5	3.4	1.6	2.3	2.9	1.5	3.1	0	0.7	1.7	1.4	2.2
3000-3500	1.9	2.6	0.8	5.9	0.8	0	0	0	1.5	0.8	0.6	0.7	0.8	0.7	0.7
3500-4000	1.9	0.9	1.7	0	0	0.8	0	0	0.7	0	0.6	0.7	0.8	0	2.9
4000-4500	1	1.7	1.7	0.8	1.7	1.6	0	0.7	0.7	0	0	0	1.7	0	0.7
4500-5000	1	0.9	0	0.8	0	0.8	0.8	0	1.5	0.8	0	0.7	0	0	0
Figure2k
RT	LT	FT
1.02412	0.867864	0.621182
1.05119	0.762324	0.865889
1.04529	0.930746	0.635507
0.948388	0.984569	0.54803
0.931009	0.752186	0.660496
Figure2l
	RT					LT					FT
Myostatin	0.803186	0.93469	1.39421	1.13548	1.11077	1.13719	1.30069	0.611143	0.645644	0.660762	2.51554	1.45347	1.09853	2.58922	2.89278
Atrogin1	1.61858	1.67061	0.634888	0.684176	0.81995	5.13556	2.33791	1.79348	3.14341	0.993866	6.59894	4.87252	3.2897	3.14179	3.16669
Musa1	0.716018	0.874554	1.07343	1.32321	1.34985	1.33471	1.17937	1.29686	1.05048	1.16951	0.976296	1.34862	1.32307	1.55123	1.65028
MuRF1	1.57253	2.27214	0.593544	0.0286925	0.533096	4.84966	2.73077	2.4163	3.7523	3.02739	5.36752	4.76994	4.21746	4.4812	3.54657

## Sheet: Figure3
Figure3f
RT		LT		FT
g__Candidatus_Amulumruptor	2.68739	f__Muribaculaceae	3.49098	s__Parabacteroides_distasonis	3.21425
s__Candidatus_Amulumruptor_caecigallinarius	2.89925	g__Duncaniella	3.57519	s__Duncaniella_dubosii	3.22361
g__Roseburia	2.99091	g__Muribaculum	3.59522	s__Parasutterella_sp__NM82_D38	3.22581
s__Roseburia_sp__1XD42_69	3.00114	s__Muribaculum_intestinale	3.60269	s__Clostridium_sp__CAG_557	3.2326
s__Parasutterella_excrementihominis	3.09627	s__Duncaniella_freteri	4.13882	s__Bacteroides_sp__224	3.28065
g__Enterocloster	3.55521	k__Bacteria	4.18618	s__Prevotella_ihumii	3.30982
s__Parabacteroides_sp__AF17_3	3.84126	f__Odoribacteraceae	4.20755	s__Bacteroides_xylanisolvens	3.34645
g__Eisenbergiella	3.97418	s__Duncaniella_muris	4.24165	s__Paraprevotella_clara	3.58665
s__Roseburia_sp__CAG_309	4.29258	f__Eubacteriaceae	4.47629	s__Prevotella_multisaccharivorax	3.59815
s__Roseburia_intestinalis	4.30897	s__Alistipes_sp__CHKCI003	4.5557	s__Paraprevotella_xylaniphila	3.67778
Figure3g
	RT				LT				FT
Candidatus_Amulumruptor	0.0294	0.0372	0.0446	0.0343	0.0221	0.0293	0.0328	0.0246	0.0181	0.0235	0.0183	0.026
Roseburia	0.00626	0.0142	0.00913	0.00931	0.00308	0.00295	0.00628	0.00844	0.00233	0.0035	0.00259	0.00212
Eubacterium	0.00475	0.00342	0.00655	0.00376	0.00246	0.00294	0.00528	0.00672	0.00173	0.00202	0.00171	0.00182
Enterocloster	0.00171	0.00163	0.00265	0.00132	0.000971	0.00093	0.00157	0.00225	0.000776	0.00098	0.000774	0.000894
Eisenbergiella	0.0013	0.000797	0.000567	0.000604	0.000329	0.000384	0.000823	0.00108	0.000149	0.000305	0.000156	0.000286
Kineothrix	0.000375	0.000286	0.000166	0.000205	0.00014	0.000133	0.0003	0.000429	4.33e-05	7.6e-05	4.78e-05	7.46e-05

## Sheet: Figure4
Figure4a				Figure4b				Figure4c
FMTrt	FMTlt	FMTft		FMTrt	FMTlt	FMTft		FMTrt	FMTlt	FMTft
210	207	187		309	308	218		1650	1327	997
245	210	172		340	310	296		1543	1122	1178
167	229	163		290	280	241		1522	1589	1502
197	180	199		250	297	190		1234	1229	1008
258	179	204		207	276	239		1477	1563	1244
233	205	157		292	269	221		1281	1144	1078
Figure4d
	FMTrt					FMTlt					FMTft
quadriceps femoris	0.4318	0.4617	0.4372	0.4472	0.4156	0.4602	0.4088	0.4956	0.4652	0.4443	0.3454	0.3607	0.3819	0.3561	0.3758
tibialis anterior	0.1408	0.1474	0.1685	0.1445	0.1466	0.1378	0.1488	0.1566	0.1588	0.1468	0.1127	0.1132	0.1407	0.1229	0.1155
gastrocnemius	0.2471	0.3059	0.3136	0.264	0.2447	0.2763	0.2877	0.3143	0.2899	0.314	0.2195	0.2339	0.2542	0.2325	0.2522
soleus	0.0163	0.0155	0.0174	0.0182	0.0177	0.0196	0.0152	0.0167	0.0171	0.0175	0.0145	0.0168	0.017	0.0163	0.0154
Figure4f
FMTrt	FMTlt	FMTft
1153.46	1067.97	1027.2
1238.49	1101.21	1026.53
1051.58	1226.53	995.078
1291.83	1346.81	1078.01
1195.84	1189.24	1047.45
Figure4g
	FMTrt					FMTlt					FMTft
200-500	2.25225	0.793651	2.46305	3.74332	6.04839	5.98802	7.14286	6.19835	2.13904	4.64135	5.40541	2.09424	1.87793	8.81057	2.0202
500-1000	18.018	6.34921	18.2266	8.02139	14.1129	5.98802	8.57143	19.8347	6.41711	23.2068	8.64865	7.8534	14.0845	23.348	20.7071
1000-1500	37.3874	11.9048	40.8867	25.6684	53.629	21.5569	13.5714	44.2149	21.9251	34.1772	40.5405	34.0314	62.9108	44.0529	34.8485
1500-2000	41.8919	23.0159	36.4532	21.9251	25.8065	36.5269	11.4286	24.3802	23.5294	35.443	44.8649	54.9738	21.1268	23.7885	41.4141
2000-2500	0.45045	33.3333	1.97044	31.016	0.403226	29.3413	22.8571	2.89256	33.6898	2.1097	0	1.04712	0	0	0.505051
2500-3000	0	19.0476	0	7.48663	0	0.598802	25.7143	1.65289	9.62567	0.421941	0	0	0	0	0.505051
3000-3500	0	5.55556	0	2.13904	0	0	10.7143	0.826446	2.6738	0	0.540541	0	0	0	0
Figure4i
FMTrt	FMTlt	FMTft
0.95703	0.744071	0.79364
1.16829	0.946359	0.637818
0.94617	1.00947	0.574399
0.889827	1.04122	0.724659
1.03869	1.02105	0.777558
Figure4j
	FMTrt					FMTlt					FMTft
Myostatin	0.977507	0.809568	0.914062	1.11063	1.24475	0.958057	1.28846	0.679829	0.573196	1.63373	6.97617	4.18622	1.33079	2.33516	2.23508
Atrogin1	0.924441	1.01404	0.555305	1.00619	1.90922	1.18391	1.13314	1.27178	0.955951	0.951512	1.74247	1.34091	1.94	0.849983	0.977417
Musa1	1.20193	0.886769	0.648164	0.90814	1.59394	0.911921	1.05819	0.965657	0.794026	1.15877	1.46167	1.03729	1.93405	1.04024	0.726268
MuRF1	1.69731	0.960231	1.29481	0.515553	0.532093	1.13399	1.24625	1.11053	0.901546	0.774394	1.1519	1.42138	1.03371	1.38228	2.71818

## Sheet: Figure5
Figure5b						Figure5c
RT	FT	FMTrt	FMTft			RT	FT	FMTrt	FMTft
0.105333	0.086	0.0923333	0.134667			0.127966	0.121059	0.176611	0.0932461
0.113333	0.084	0.0996667	0.0473333			0.130183	0.120195	0.148499	0.095196
0.0926667	0.096	0.0483333	0.0913333			0.140032	0.122908	0.323158	0.118163
0.135	0.088	0.131667	0.0423333			0.143571	0.117875	0.22317	0.102938
0.111333	0.0936667	0.0925	0.131			0.128109	0.099586	0.142466	0.137614
Figure5d						Figure5e
RT	FT	FMTrt	FMTft			RT	FT	FMTrt	FMTft
1.13731	1.68623	0.4709	1.79041			1.12362	1.17006	0.977631	1.26398
1.17234	1.81263	1.39111	1.54587			0.916158	1.50245	1.11306	1.17841
1.47883	1.17992	0.70198	1.5413			0.99263	1.1799	0.969546	1.32058
0.68757	1.73869	1.41313	1.58397			1.09005	1.19429	0.989085	1.33607
0.52395	2.0221	1.02288	1.24067			0.877543	1.10519	0.950681	1.26196
Figure5f						Figure5g
RT	FT	FMTrt	FMTft			RT	FT	FMTrt	FMTft
0.844074	0.373402	0.953846	0.719699			0.977184	1.03083	1.03016	0.972722
1.02669	0.595005	0.997609	0.909502			0.956086	1.0342	0.942229	0.942875
1.05281	0.648865	0.986233	0.914958			0.997166	1.04385	1.02728	0.983704
1.04344	0.699108	1.04288	0.937594			1.03711	1.03251	1.04448	0.962499
1.03299	0.688791	1.01943	0.938175			1.03246	1.05392	0.955851	0.993196
Figure5h
	RT					FT
Nrf1	1.16922	0.658355	1.38989	1.40802	0.663824	0.456431	0.906534	0.633322	0.723606	0.905967
Tfam	0.521138	1.27405	0.939301	1.64699	0.973563	1.51474	0.592113	2.33023	0.691784	2.48749
Pgc1a	0.867164	1.1383	1.32339	0.824174	0.928831	1.02329	0.943649	0.968246	0.903364	1.16979
Drp1	0.953237	1.1693	0.958548	1.35302	0.691758	1.26993	1.30818	1.75041	1.14353	1.33717
Fis1	1.7093	0.472498	0.537078	0.715956	1.16875	1.12655	0.387407	1.04437	2.03905	2.22369
Mfn1	0.951822	1.48355	0.841257	1.35575	0.620917	1.2206	0.814367	1.69253	0.818613	1.38637
Opa1	0.73009	1.59526	1.08535	0.94541	0.836762	1.71781	0.789499	3.07956	0.930548	3.01397
Becn1	0.841694	0.924545	1.08966	1.11116	1.06133	0.832769	0.656291	0.714966	0.871771	0.805539
Atg5	0.953235	1.02453	1.01548	0.992063	1.0164	0.838195	0.753642	0.823443	0.862023	0.966583
Pik3c3	0.953924	0.848425	0.987327	1.1563	1.08228	0.904456	0.655462	0.586219	0.881134	0.823642
Park2	0.872334	1.06758	1.23009	0.825489	1.05748	0.847593	0.772765	0.726165	0.652802	0.691711
Figure5j
	RT			FT
TFAM	0.960709	1.2566	0.782693	0.934249	0.959255	1.05646
PGC1α	0.867817	1.17765	0.954535	0.863021	0.625858	0.965344
MFN1	0.970721	1.19343	0.835851	1.2993	1.14914	1.01388
OPA1	0.534384	1.61964	0.845975	1.5613	0.704887	1.55377
P62	1.05165	1.04276	0.905594	0.656745	0.637126	0.215322
LC3II/I	0.981944	0.989913	1.02814	0.871431	0.803195	0.773454
PARK2	1.07077	1.27941	0.649813	0.263158	0.285937	0.113026

## Sheet: Figure6
Figure6a			Figure6b			Figure6c
Oocyte_meiosis	2.59541		RT	FT		RT	FT
PI3K Akt signaling pathway	2.5684		0.306688	0.189116		9.72902	34.2165
Ubiquitin mediated proteolysis	2.45917		0.351924	0.165849		12.9789	20.9492
Phagosome	2.4355		0.168911	0.159789		3.07488	18.3218
Ribosome biogenesis in eukaryotes	2.41432		0.196198	0.268596		4.91312	16.4245
Cell cycle yeast	2.40301		0.191412	0.158934		4.98592	12.778
Adherens junction	2.40106
Neurotrophin signaling pathway	2.37659
Insulin signaling pathway	2.35206
mTOR signaling pathway	2.31703
Lysine degradation	2.31655
Meiosis yeast	2.29351
Leukocyte transendothelial migration	2.28631
Platelet activation	2.27276
Thyroid hormone signaling pathway	2.25393
Figure6d			Figure6e			Figure6f
CON	α-AA		CON	α-AA		CON	α-AA
192	200		236	221		1245	1100
232	210		278	220		1364	1008
186	170		267	250		1172	923
210	153		320	245		986	1083
267	189		277	289		1101	997
256	198		319	240		998	1008
Figure6g												Figure6j
	CON					α-AA						CON	α-AA
quadriceps femoris	0.44	0.47	0.5	0.46	0.46	0.32	0.41	0.3	0.465	0.377		2211.7	1696.44
tibialis anterior	0.13	0.14	0.14	0.17	0.199	0.13	0.14	0.12	0.17	0.127		2484.72	1683.3
gastrocnemius	0.37	0.34	0.33	0.33	0.342	0.22	0.34	0.26	0.35	0.285		1265.07	1588.27
soleus	0.017	0.019	0.023	0.024	0.027	0.017	0.021	0.018	0.023	0.0138		2484.11	1478.49
												2105.6	1180.47
Figure6k												Figure6m
	CON					α-AA						CON	α-AA
200-500	9.09091	7.07071	15.3846	9.45946	5.60748	12.9252	10.9677	7.85714	9.02778	13.8122		0.799706	0.822685
500-1000	13.6364	5.05051	28.2051	12.1622	21.4953	14.2857	20.6452	14.2857	23.6111	29.8343		1.11544	0.5547
1000-1500	12.7273	10.101	21.7949	12.1622	12.1495	14.2857	14.8387	19.2857	20.1389	30.9392		0.833648	0.54035
1500-2000	13.6364	16.1616	17.9487	13.5135	16.8224	13.6054	15.4839	32.1429	20.1389	19.337		1.01723	0.821503
2000-2500	12.7273	16.1616	9.61538	10.8108	13.0841	25.1701	19.3548	18.5714	19.4444	4.41989		1.23398	0.895427
2500-3000	23.6364	25.2525	5.76923	14.8649	24.2991	17.6871	16.7742	7.14286	6.25	1.65746
3000-3500	13.6364	14.1414	0.641026	20.2703	2.80374	2.04082	1.29032	0.714286	1.38889	0
3500-4000	0.909091	6.06061	0.641026	6.75676	3.73832	0	0.645161	0	0	0
4000-4500	0.909091	4.0404	0	0	0.934579	0	0	0	1.38889	0.552486
4500-5000	0.909091	0	0	1.35135	0	0	0.645161	0	0	0.552486
Figure6o			Figure6p
CON	α-AA			CON					α-AA
0.931108	1.40493		Myostatin	0.584453	0.770375	1.06366	0.972241	1.32247	2.5025	2.39853	1.0775	0.9284	0.906217
1.17231	1.25689		Atrogin1	0.645878	0.822461	1.09322	0.642121	1.02966	2.24441	1.9998	1.21861	1.41488	1.38656
0.613806	1.34164		Musa1	0.628553	0.792454	0.866151	0.667175	0.735673	0.920954	1.48831	1.14134	1.18072	1.03558
1.2616	1.85394		MuRF1	0.901294	0.696291	0.859067	0.886893	0.882665	1.43083	1.29805	1.16451	1.06877	1.06046
1.02117	2.34097
Figure6q			Figure6r
CON	α-AA		CON	α-AA
0.105213	0.0893681		0.923427	0.775581
0.100857	0.09303		0.971087	0.766219
0.0989833	0.0846037		1.01656	0.734729
0.0964696	0.0881199		0.968656	0.795278
0.0984768	0.0730532		1.12027	0.742875

## Sheet: Figure7
Figure7b
	Control			10uM α-AA			100uM α-AA			200uM α-AA
Atg5	0.979128	0.927405	1.10126	0.966313	1.00624	0.911489	0.714804	0.661416	0.738652	0.788971	0.729546	0.710299
Lamp	0.942772	0.954649	1.11109	1.16851	1.15641	0.998194	0.631802	0.700313	0.84998	0.636501	0.63005	0.584009
Pik3c3	0.979128	0.927405	1.10126	0.966313	1.00624	0.911489	0.714804	0.661416	0.738652	0.788971	0.729546	0.710299
Atg8	1.28888	1.04346	0.743551	1.71138	1.69457	1.62495	0.801156	0.630303	0.743476	0.674007	0.65803	0.737563
Park2	0.995408	1.14505	0.877354	1.4468	1.49446	1.55897	0.372159	0.369609	0.331014	0.411242	0.347931	0.285883
Figure7d					Figure7e
Con	100μM α-AA	Con+CQ	100μM α-AA+CQ		Control	10uM α-AA	100uM α-AA	200uM α-AA
1.27479	0.707234	1.9882	0.271645		1.02487	1.02345	1.11986	1.05251
1.05359	0.448572	1.51757	0.299026		0.9882	1.04715	1.13626	1.05567
0.672004	0.318464	1.68596	0.200122		0.986929	1.03485	1.10801	0.989898
Figure7f
	NC						parkOE
Park2	1.07644	1.52062	1.34191	0.696704	0.71477	0.914225	20.9679	16.7979	10.5694	14.2206	7.92558	14.4567
p62	1.16357	1.02935	1.14999	0.953074	0.812702	0.93733	1.35366	1.57902	1.43212	1.38552	0.858071	0.950158
Lc3b	1.01669	0.988919	1.151	1.0686	0.848226	0.953337	1.58598	1.40041	1.02646	1.70602	1.97612	2.3377
Atg7	1.15791	0.897929	1.11001	1.05548	0.901088	0.91104	1.18152	1.04598	1.46804	1.4251	1.55987	1.98085
Figure7g				Figure7h				Figure7i
Control	100uM α-AA	100uM α-AA+park2OE		Control	100uM α-AA	100uM α-AA+park2OE		Control	100uM α-AA	100uM α-AA+park2OE
0.295531	0.223391	0.261316		0.928942	0.0196748	0.18783		0.569203	4.4672	4.09824
0.3104	0.217869	0.258995		1.48306	0.0251748	0.14753		1.51337	5.85008	2.92197
0.342153	0.237083	0.235397		1.1577	0.00778147	0.165629		1.29016	6.09501	4.24222
0.340265	0.214546	0.252131		0.729836	0.0842063	0.196624		0.845138	4.85844	2.14812
0.346022	0.216845	0.267363		0.701729	0.0463986	0.349844		0.782131	7.0124	4.31898
0.353948	0.2259	0.261181

## Sheet: Figure8
Figure8a			Figure8b			Figure8c
Pbs	Eub		Pbs	Eub		Pbs	Eub
125	246		196	207		1170	988
187	195		177	287		1089	1180
167	207		245	300		898	1504
200	197		178	300		897	1200
217	220		210	205		1049	976
166	287		230	234		969	1222
Figure8e
	Pbs						Eub
quadriceps femoris	0.37	0.34	0.35	0.36	0.35	0.36	0.39	0.49	0.42	0.46	0.39	0.42
tibialis anterior	0.25	0.24	0.3	0.29	0.23	0.25	0.29	0.27	0.31	0.29	0.32	0.25
gastrocnemius	0.29	0.31	0.22	0.29	0.29	0.34	0.33	0.42	0.35	0.38	0.33	0.32
soleus	0.022	0.017	0.017	0.015	0.022	0.023	0.025	0.02	0.02	0.02	0.023	0.026
Figure8g
	Pbs						Eub
200-500	9.6	18.6	8.8	10.3	18.5	11.4	6.5	7.1	7.8	4.8	10.2	11.2
500-1000	30.1	23.6	8.8	33.3	23.8	31.6	13.9	16.7	9.8	14.5	23.7	25.9
1000-1500	20.5	16.8	17.6	24.6	23.1	25.9	15.7	18.1	12.7	22.9	14.4	24.1
1500-2000	29.5	19.3	22.5	17.5	20	19.6	14.8	12.4	15.7	30.1	11.9	17.2
2000-2500	9.6	11.8	31.4	7.9	9.2	8.9	19.4	21	21.6	12	20.3	13.8
2500-3000	0	2.5	7.8	0.8	0	0.6	17.6	15.2	19.6	4.8	12.7	4.3
3000-3500	0.7	4.3	2	1.6	3.1	0.6	5.6	3.3	5.9	6	2.5	1.7
3500-4000	0	2.5	0	1.6	1.5	0	4.6	3.3	3.9	2.4	0	0
4000-4500	0	0.6	1	0.8	0.8	0.6	0	1	2	1.2	2.5	0.9
4500-5000	0	0	0	1.6	0	0.6	1.9	1.9	1	1.2	1.7	0.9
Figure8h			Figure8j
Pbs	Eub		Pbs	Eub
1271.11	2095.08		0.526511	0.77711
1459.52	2059.43		0.567995	0.95516
1877.95	2192.47		0.722426	0.924414
1433.61	2050.55		0.807888	0.955032
1408.8	1894.82		0.836492	0.825721
1281.01	1672.21
Figure 8k
	Pbs					Eub
Myostatin	0.722739	0.543468	0.612377	1.66137	2.50242	0.381918	0.416734	0.354093	0.399565	0.520131
Atrogin1	0.802061	1.16718	0.807878	0.903667	1.46319	0.94192	0.932599	0.903432	0.822612	0.914756
Musa1	0.858327	1.02051	0.95833	0.894176	1.33227	1.01696	0.939917	0.984311	1.05022	0.951481
MuRF1	0.765792	1.33997	0.87858	0.913881	1.21373	0.877294	0.893276	0.793082	0.723877	1.06534

## Sheet: FigS2
FigureS2a				FigureS2b
RT	LT	FT		RT	LT	FT
3.32778	3.5	4.46111		37.1	36.3	37.1
3.26111	4.09583	3.67917		36.7	34.9	37.4
3.35467	3.9125	3.35		37.9	35.3	37.1
3.5125	3.94167	3.37083		36.7	35.8	37.4
3.07222	3.99167	3.79167		37.3	36.1	37
FigureS2c
	RT						LT						FT
day	7.5252	7.38532	7.23902	7.36316	7.05729	6.64438	10.8044	11.2214	10.9236	9.95564	8.04183	8.26741	8.37021	7.98628	7.63255	7.07688	6.95153	7.10371
night	10.3482	10.255	10.3656	10.4243	9.90563	9.49997	12.4168	11.7619	10.8887	11.6358	11.8651	12.382	10.2801	11.2294	10.9345	10.8091	10.6803	9.77976
FigureS2d
RT	LT	FT
32.6	31.4	32.24
31	34.1	34.83
32.8	29.4	32.69
33.8	32.8	34.07
37.6	33.1	35.87
FigureS2e
	RT					LT					FT
0	8.3	9.3	8.8	9.2	8.3	8	7	6.7	8.5	6.9	8.2	9	7.4	7.2	8.3
15	6.2	5.5	6.2	6	6	4.4	4.8	6.1	5.9	6.2	5.2	6	5.1	5.9	6.5
30	6	5.8	6.3	6.2	5.3	4.2	5.6	5.6	6	6.3	6.5	5.1	5.5	4.9	6.3
60	6.4	5.8	6.8	5.2	5.8	3.3	4.4	5.2	5.3	5.5	5.7	4.5	5.2	5	7.6
90	7.1	7	6.8	6.3	6.4	4.2	4.7	4.9	6.9	6.5	6.8	5.5	4.7	5.7	7.8
FigureSf
RT			LT			FT
Mean	SD	N	Mean	SD	N	Mean	SD	N
569.6	16.3	5	486.3	31.31	5	533	34	5
FigureS2g
	RT					LT					FT
0	6.9	7.6	6	6.3	5.8	6	7.2	6.5	5.9	6.7	6.8	5.5	4.8	7.2	6.2
15	11.7	11.9	13	11.4	13.4	12.1	12.8	10	9.6	8	10.2	10.5	8.7	14.4	11.3
30	8.3	9.8	9.1	7.5	9	10.2	9.4	8.1	7	5.3	7.4	8	6.3	8.7	8.4
60	6.9	9.3	7.3	8.8	5.8	6.8	7.3	6.9	8.2	6	5.9	8.8	7.4	8	7.3
90	7	6.7	7.4	6.4	6.9	7.2	5.9	6.5	6.1	7.4	5.8	6.3	4.9	6.9	6.4
FigureS2h
RT			LT			FT
Mean	SD	N	Mean	SD	N	Mean	SD	N
761.6	35.74	5	696.5	43.49	5	701	38.06	5
FigureS2i				FigureS2j
RT	LT	FT		RT	LT	FT
262.958	390.79	425.737		0.11687	0.154579	0.196785
298.538	500.334	209.676		0.10482	0.166778	0.0745515
486.49	337.518	383.767		0.183785	0.094505	0.153507
276.078	279.364	315.402		0.09448	0.0956046	0.106536
510.384	284.36	260.371		0.242716	0.0859399	0.100677
FigureS2k
	RT					LT					FT
4	929.5	792.667	1293.5	1882.5	1575	669	1088.5	836.667	333.333	605	1027.5	827.333	1297.17	697.167	779.167
8	2143.33	1462.17	911.667	1288.67	770.167	988.5	753.667	884	361	1014	683.333	1479.83	786.667	1058.17	1120
12	631.833	1390.33	871.5	2310.5	1804.17	728	989.667	736.167	562.833	946.333	685.667	1525.5	1260	426.5	891.667
FigureS2l				FigureS2m				FigureS2n
RT	LT	FT		RT	LT	FT		RT	LT	FT
5.94386	34.8784	11.1364		12.8275	14.2296	19.7112		19.0508	35.692	27.8636
7.26478	13.1069	25.63		19.017	15.4959	20.5154		29.5112	28.3152	30.9492
8.74702	17.8224	14.4789		27.3566	19.2144	18.6242		37.817	24.1024	48.2668
42.5366	12.7913	15.622		20.6167	15.957	21.5368		107.893	137.652	33.9574
16.8008	9.07262	40.857		17.1774	18.0406	16.7986		21.3828	113.134	51.4666

## Sheet: FigS3
FigS3a						FigS3b
	IL6	TNFa	P-mTOR/T-mTOR	Ub			PARK2	P62	IL-6	TNFa	P-mTOR/T-mTOR	Ub	LC3-II/LC3-I
RT1	1.04211	1.51949	1.75437	1.15072		FMTrt1	0.936536	0.940421	1.08382	1.17739	0.522691	0.887533	1.0079
RT2	1.03466	0.702067	0.759476	1.01516		FMTrt2	1.15506	1.05765	1.08641	1.08029	0.739173	1.09205	1.0485
RT3	0.923226	0.778446	0.486158	0.834117		FMTrt3	0.9084	1.00193	0.829775	0.742322	1.73814	1.02042	0.943598
FT1	0.822484	0.90259	0.519763	0.898828		FMTft1	0.775308	0.87532	1.36908	1.86768	0.615593	1.33413	0.893503
FT2	1.02991	1.37269	0.729134	0.864026		FMTft2	0.613044	0.555371	1.11873	2.22838	1.40758	1.17187	0.868175
FT3	0.612926	1.39398	0.582404	1.09353		FMTft3	0.706018	0.437385	1.86694	2.44947	0.841105	1.14297	0.830024
FigS3c										FigureS3d
	PARK2	P62	IL-6	TNFa	P-mTOR/T-mTOR	Ub	LC3-II/LC3-I				LC3-II	p62
CON1	1.04659	1.05403	0.953406	1.147	0.960122	0.978307	1.15389			CQ-CON1	0.605533	0.408841
CON2	0.954039	0.937592	1.26555	0.733963	1.03359	0.878392	1.06714			CQ-CON2	0.492432	0.403455
CON3	0.999372	1.00838	0.781047	1.11903	1.00629	1.1433	0.778967			CQ-CON3	0.618879	0.677077
α-AA1	0.89105	0.912886	1.18318	1.04245	0.743133	1.25422	0.310543			CQ-AA1	0.522868	0.389693
α-AA2	0.812545	0.769164	1.42564	0.536088	0.607546	1.25862	0.274942			CQ-AA2	0.636332	0.390813
α-AA3	0.914102	0.836461	1.35923	0.440857	0.119699	1.05836	0.241704			CQ-AA3	0.63104	0.694339
										PBS-CON1	0.736604	0.765619
										PBS-CON2	1.17622	1.22595
										PBS-CON3	1.08718	1.00843
										PBS-AA1	0.993306	0.821899
										PBS-AA2	0.527927	0.417918
										PBS-AA3	0.748691	0.577462
FigS3e
	PARK2	P62	IL6	TNFa	P-mTOR/T-mTOR	LC3-II/LC3-I	Ub
PBS1	0.860886	1.03655	1.29334	0.464906	0.735182	0.987367	0.991565
PBS2	1.03272	0.950279	0.870732	1.17804	0.683365	0.94123	1.00368
PBS3	1.1064	1.01317	0.835926	1.35705	1.58145	1.0714	1.00475
Eub1	1.54182	1.18891	0.712467	1.23219	0.493252	1.21119	1.10451
Eub2	1.51456	1.08588	0.833304	1.44129	1.84293	1.24146	1.07579
Eub3	1.19366	1.1755	0.795051	0.77482	1.62559	1.51864	1.1477

[truncated: 1 more sheets: FigS4]
